# Supplementary material for: Mechanism Understanding for Size Regulation of Silver Nanowires Mediated by Halogen Ions
Source: Nanomaterials (Basel). 2022 Aug 4;12(15):2681. doi: 10.3390/nano12152681 (PMC9370693; doi:10.3390/nano12152681)
Supplement: Supplementary file 1 [file nanomaterials-12-02681-s001.zip]

Archive with 1 entries (1 files):
- nanomaterials-1830929-supplementary.pdf
